# Supplementary material for: Photoluminescence Enhancement in CdSe/CdS Quantum Dot Colloidal Films Induced by Gold Nanoparticles (AuNPs)
Source: ACS Omega. 2025 Sep 8;10(37):42472–9. doi: 10.1021/acsomega.5c03718 (PMC12461293; doi:10.1021/acsomega.5c03718)
Supplement: Supplementary file 1 [file ao5c03718_si_001.zip]

Archive with 9 entries (9 files):
- achemso-demo.tex
- achemso-demo.pdf
- PL and Abs of QDs.png
- achemso.pdf
- Abs specta of AuNPs for different time period.png
- PL of coupling structure.png
- Pl raw data smoothed.jpg
- PL raw data.jpg
- Fityk data fitting.jpg
