# Supplementary material for: Photoluminescence Enhancement in CdSe/CdS Quantum Dot Colloidal Films Induced by Gold Nanoparticles (AuNPs)
Source: ACS Omega. 2025 Sep 8;10(37):42472–9. doi: 10.1021/acsomega.5c03718 (PMC12461293; doi:10.1021/acsomega.5c03718)
Supplement: Supplementary file 1 [file ao5c03718_si_001.zip › achemso-demo.tex]

%%%%%%%%%%%%%%%%%%%%%%%%%%%%%%%%%%%%%%%%%%%%%%%%%%%%%%%%%%%%%%%%%%%%%
%% This is a (brief) model paper using the achemso class
%% The document class accepts keyval options, which should include
%% the target journal and optionally the manuscript type.
%%%%%%%%%%%%%%%%%%%%%%%%%%%%%%%%%%%%%%%%%%%%%%%%%%%%%%%%%%%%%%%%%%%%%
\documentclass[journal=jacsat,manuscript=article]{achemso}

%%%%%%%%%%%%%%%%%%%%%%%%%%%%%%%%%%%%%%%%%%%%%%%%%%%%%%%%%%%%%%%%%%%%%
%% Place any additional packages needed here.  Only include packages
%% which are essential, to avoid problems later.
%%%%%%%%%%%%%%%%%%%%%%%%%%%%%%%%%%%%%%%%%%%%%%%%%%%%%%%%%%%%%%%%%%%%%
\usepackage{chemformula} % Formula subscripts using \ch{}
\usepackage[T1]{fontenc} % Use modern font encodings

%%%%%%%%%%%%%%%%%%%%%%%%%%%%%%%%%%%%%%%%%%%%%%%%%%%%%%%%%%%%%%%%%%%%%
%% If issues arise when submitting your manuscript, you may want to
%% un-comment the next line.  This provides information on the
%% version of every file you have used.
%%%%%%%%%%%%%%%%%%%%%%%%%%%%%%%%%%%%%%%%%%%%%%%%%%%%%%%%%%%%%%%%%%%%%
%%\listfiles

%%%%%%%%%%%%%%%%%%%%%%%%%%%%%%%%%%%%%%%%%%%%%%%%%%%%%%%%%%%%%%%%%%%%%
%% Place any additional macros here.  Please use \newcommand* where
%% possible, and avoid layout-changing macros (which are not used
%% when typesetting).
%%%%%%%%%%%%%%%%%%%%%%%%%%%%%%%%%%%%%%%%%%%%%%%%%%%%%%%%%%%%%%%%%%%%%
\newcommand*\mycommand[1]{\texttt{\emph{#1}}}

%%%%%%%%%%%%%%%%%%%%%%%%%%%%%%%%%%%%%%%%%%%%%%%%%%%%%%%%%%%%%%%%%%%%%
%% Meta-data block
%% ---------------
%% Each author should be given as a separate \author command.
%%
%% Corresponding authors should have an e-mail given after the author
%% name as an \email command. Phone and fax numbers can be given
%% using \phone and \fax, respectively; this information is optional.
%%
%% The affiliation of authors is given after the authors; each
%% \affiliation command applies to all preceding authors not already
%% assigned an affiliation.
%%
%% The affiliation takes an option argument for the short name.  This
%% will typically be something like "University of Somewhere".
%%
%% The \altaffiliation macro should be used for new address, etc.
%% On the other hand, \alsoaffiliation is used on a per author basis
%% when authors are associated with multiple institutions.
%%%%%%%%%%%%%%%%%%%%%%%%%%%%%%%%%%%%%%%%%%%%%%%%%%%%%%%%%%%%%%%%%%%%%
\author{Maoz Maoz}
\affiliation{Department of Engineering and Architecture, University of Trieste, Via Valerio 6/A, 34127 Trieste, Italy}
\alsoaffiliation[University of Salerno]
{Department of Information Engineering, Electrical Engineering, and Applied Mathematics (DIEM), University of Salerno, Invariante 12/B, Via Giovanni Paolo II, 132, 84084 Fisciano Salerno, Italy}
\email{mmaoz@unisa.it}
\author{Syed Abdul Basit Shah}
\affiliation{Department of Engineering and Architecture, University of Trieste, Via Valerio 6/A, 34127 Trieste, Italy}
\email{SYEDABDULBASIT.SHAH@phd.units.it}
\author{Vanni Lughi}
\affiliation{Department of Engineering and Architecture, University of Trieste, Via Valerio 6/A, 34127 Trieste, Italy}
\email{VANNI.LUGHI@dia.units.it}

%%%%%%%%%%%%%%%%%%%%%%%%%%%%%%%%%%%%%%%%%%%%%%%%%%%%%%%%%%%%%%%%%%%%%
%% The document title should be given as usual. Some journals require
%% a running title from the author: this should be supplied as an
%% optional argument to \title.
%%%%%%%%%%%%%%%%%%%%%%%%%%%%%%%%%%%%%%%%%%%%%%%%%%%%%%%%%%%%%%%%%%%%%
\title[An \textsf{achemso} demo]
  {Photoluminescence Enhancement in CdSe/CdS Quantum Dot Colloidal Films Induced by Gold Nanoparticles (AuNPs)\footnote{Photoluminescence Enhancement in CdSe/CdS Quantum Dot Colloidal Films Induced by Gold Nanoparticles (AuNPs)}}

%%%%%%%%%%%%%%%%%%%%%%%%%%%%%%%%%%%%%%%%%%%%%%%%%%%%%%%%%%%%%%%%%%%%%
%% Some journals require a list of abbreviations or keywords to be
%% supplied. These should be set up here, and will be printed after
%% the title and author information, if needed.
%%%%%%%%%%%%%%%%%%%%%%%%%%%%%%%%%%%%%%%%%%%%%%%%%%%%%%%%%%%%%%%%%%%%%
\abbreviations{IR,NMR,UV}
\keywords{American Chemical Society, \LaTeX}

%%%%%%%%%%%%%%%%%%%%%%%%%%%%%%%%%%%%%%%%%%%%%%%%%%%%%%%%%%%%%%%%%%%%%
%% The manuscript does not need to include \maketitle, which is
%% executed automatically.
%%%%%%%%%%%%%%%%%%%%%%%%%%%%%%%%%%%%%%%%%%%%%%%%%%%%%%%%%%%%%%%%%%%%%
\begin{document}

%%%%%%%%%%%%%%%%%%%%%%%%%%%%%%%%%%%%%%%%%%%%%%%%%%%%%%%%%%%%%%%%%%%%%
%% The "tocentry" environment can be used to create an entry for the
%% graphical table of contents. It is given here as some journals
%% require that it is printed as part of the abstract page. It will
%% be automatically moved as appropriate.
%%%%%%%%%%%%%%%%%%%%%%%%%%%%%%%%%%%%%%%%%%%%%%%%%%%%%%%%%%%%%%%%%%%%%


%%%%%%%%%%%%%%%%%%%%%%%%%%%%%%%%%%%%%%%%%%%%%%%%%%%%%%%%%%%%%%%%%%%%%
%% The abstract environment will automatically gobble the contents
%% if an abstract is not used by the target journal.
%%%%%%%%%%%%%%%%%%%%%%%%%%%%%%%%%%%%%%%%%%%%%%%%%%%%%%%%%%%%%%%%%%%%%

%%%%%%%%%%%%%%%%%%%%%%%%%%%%%%%%%%%%%%%%%%%%%%%%%%%%%%%%%%%%%%%%%%%%%
%% Start the main part of the manuscript here.
%%%%%%%%%%%%%%%%%%%%%%%%%%%%%%%%%%%%%%%%%%%%%%%%%%%%%%%%%%%%%%%%%%%%%
\begin{figure}
    \centering
    \includegraphics[width=0.5\linewidth]{PL raw data.jpg}
    \caption{Raw PL data for different configurations of the coupling structures starting from the scenario with no spacer layer to progressively thicker PMMA spacer layer. The data was processed by subtracting the baseline from all the peaks in Fityk opensource software.}
    \label {fig:1}
\end{figure}

\begin{figure}
    \centering
    \includegraphics[width=0.5\linewidth]{Pl raw data smoothed.jpg}
    \caption{To remove the noises from the raw data, it has been smoothed using the Savitzky-Golay smoothing filter in Origin Pro software.}
    \label{fig:2}
\end{figure}

\begin{figure}
    \centering
    \includegraphics[width=0.5\linewidth]{Fityk data fitting.jpg}
    \caption{The PL peak and excitation source peak were fitted with Lorentzian and log normal functions to find the area under the curve for these two peaks. The area under the curve for both peaks is used to find the normalized ratio. The fityk software gives the area under the curve for these fits in tabular form as shown in the figure on the right side of the graph for each funciton.}
    \label{fig:3}
\end{figure}

%%%%%%%%%%%%%%%%%%%%%%%%%%%%%%%%%%%%%%%%%%%%%%%%%%%%%%%%%%%%%%%%%%%%%
%% The same is true for Supporting Information, which should use the
%% suppinfo environment.
%%%%%%%%%%%%%%%%%%%%%%%%%%%%%%%%%%%%%%%%%%%%%%%%%%%%%%%%%%%%%%%%%%%%%


\end{document}
